# Supplementary material for: Electrochemical Sensor Based on Glassy Carbon Electrode Modified with Carbon Nanohorns (SWCNH) for Determination of Cr(VI) via Adsorptive Cathodic Stripping Voltammetry (AdCSV) in Tap Water
Source: Nanomaterials (Basel). 2024 Sep 9;14(17):1465. doi: 10.3390/nano14171465 (PMC11396986; doi:10.3390/nano14171465)
Supplement: Supplementary file 1 [file nanomaterials-14-01465-s001.zip]

Archive with 1 entries (1 files):
- nanomaterials-3150660-supplementary.pdf
